# Supplementary material for: Genomic and Physiological Characteristics of a Novel Nitrite-Oxidizing Nitrospira Strain Isolated From a Drinking Water Treatment Plant
Source: Front Microbiol. 2020 Sep 15;11:545190. doi: 10.3389/fmicb.2020.545190 (PMC7522533; doi:10.3389/fmicb.2020.545190)
Supplement: Supplementary file 2 [file Table_1.xlsx]

## Sheet: Table S1
Supplementary table S1. List of primers and probes used in this study
Primer Name	Target	Sequence (5' to 3')	Annealing temerature (ºC)	Reference
27f	All bacterial 16S rRNA gene	AGA GTT TGA TCM TGG CTC AG	55	a
1492r		TAC GGY TAC CTT GTT ACG ACT T		a
nxrB169f	Nitrospira	TAC ATG TGG TGG AAC A	52	b
nxrB638r		CGG TTC TGG TCR ATC A		b
CamoA 1F	Partial Comammox Nitrospira amoA gene	ATG TTT AGA ACS GAT GAR A	52	c
CamoA 846R		TCA TGC TTT YCC CCC R		c
Probe Name	Target	Sequence (5' to 3')	Formamide (%)	Reference
Nso190	Betaproteobacterial AOB	CGA TCC CCT GCT TTT CTC C	55	d
Nmo218	Nitrosomonas oligotropha-lineage	CGG CCG CTC CAA AAG CAT	35	e
NmoCL6a_205	Nitrosomonas cluster 6a	GCA TAA GGT CTT TCG AT	not determined	f
Ntspa662	Genus Nitrospira	GGA ATT CCG CGC TCC TCT	35	g
Ntspa1431	Nitrospira lineage I	TTG GCT TGG GCG ACT TCA	35	h
Ntspa1151	Nitrospira lineage II	TTC TCC TGG GCA GTC TCT CC	35	h
a) Lane D.J. 16S/23S rRNA sequencing. (1991) p 115–175. In Stackebrandt E, Goodfellow M (ed), Nucleic acid techniques in bacterial systematics. John Wiley, Chichester, United Kingdom.
b) Pester M., Maixner F., Berry D., Rattei T., Koch H., Lucker S., et al. NxrB encoding the beta subunit of nitrite oxidoreductase as functional and phylogenetic marker for nitrite-oxidizing Nitrospira. Environ Microbiol (2014) 16:3055-71 doi: 10.1111/1462-2920.12300.
c) Fujitani H., Nomachi M., Takahashi Y., Hasebe Y., Eguchi M., and Tsuneda S. Successful enrichment of low-abundant comammox Nitrospira from nitrifying granules under ammonia-limited conditions. FEMS Microbiol Lett (2020) 367:10.1093/femsle/fnaa025 doi: fnaa025.
d) Mobarry B.K., Wagner M., Urbain V., Rittmann B.E., and Stahl D.A. Phylogenetic probes for analyzing abundance and spatial organization of nitrifying bacteria. Appl Environ Microbiol (1997) 63:815.
e) Gieseke A, Purkhold U, Wagner M, Amann R, and Schramm A. Community Structure and Activity Dynamics of Nitrifying Bacteria in a Phosphate-Removing Biofilm. Appl Environ Microbiol (2001) 67:1351-62 doi: 10.1128/AEM.67.3.1351-1362.2001.
f) Stephen J.R., Kowalchuk G.A., Bruns M.A.V., McCaig A.E., Phillips C.J., Embley T.M., et al. Analysis of beta-subgroup proteobacterial ammonia oxidizer populations in soil by denaturing gradient gel electrophoresis analysis and hierarchical phylogenetic probing. Appl Environ Microbiol (1998) 64:2958-65.
g) Daims H., Nielsen J.L., Nielsen P.H., Schleifer K.H., and Wagner M. In situ characterization of Nitrospira-like nitrite-oxidizing bacteria active in wastewater treatment plants. Appl Environ Microbiol (2001) 67:5273-84 doi: 10.1128/AEM.67.11.5273-5284.2001 [doi].
h) Maixner F., Noguera D.R., Anneser B., Stoecker K., Wegl G., Wagner M., et al. Nitrite concentration influences the population structure of Nitrospira-like bacteria. Environ Microbiol (2006) 8:1487-95 doi: 10.1111/j.1462-2920.2006.01033.x.
