# Supplementary material for: Genomic and Physiological Characteristics of a Novel Nitrite-Oxidizing Nitrospira Strain Isolated From a Drinking Water Treatment Plant
Source: Front Microbiol. 2020 Sep 15;11:545190. doi: 10.3389/fmicb.2020.545190 (PMC7522533; doi:10.3389/fmicb.2020.545190)
Supplement: Supplementary file 4 [file Table_3.XLSX]

## Sheet: Sheet1
Supplenentary table S3 Raw data of Km for nitrite and Vmax in the absence/presence of ammonia. The Km values in red correspond to the gray circles in Figure 4 in the main text.
	Km (µM NO2-)	Vmax (µmol (mg protein)-1 h-1）
NH4Cl 0 mg-N L-1 = 0 mg-NH3 L-1 = 0 µM NH3
n1	0.67	2.39
n2	0.69	2.89
n3	1.07	2.09
NH4Cl 10 mg-N L-1 = 0.71 mg-NH3 L-1 = 42 µM NH3
n1	3.03	4.9
n2	4.68	5.34
n3	4.49	5.09
NH4Cl 25 mg-N L-1 = 1.77 mg-NH3 L-1 = 104 µM NH3
n1	0.27	3.11
n2	3.81	4.25
n3	4.32	4.24
NH4Cl 50 mg-N L-1 = 3.54 mg-NH3 L-1 = 208 µM NH3
n1	3.79	3.06
n2	3.94	3.3
n3	6.2	3.79
