# Supplementary material for: Genomic and Physiological Characteristics of a Novel Nitrite-Oxidizing Nitrospira Strain Isolated From a Drinking Water Treatment Plant
Source: Front Microbiol. 2020 Sep 15;11:545190. doi: 10.3389/fmicb.2020.545190 (PMC7522533; doi:10.3389/fmicb.2020.545190)
Supplement: Supplementary file 5 [file Table_4.xlsx]

## Sheet: Table S4
	Suplementary table S4. Comparative physiological characteristics among representative NOB and complete ammonia-oxidizing Nitrospira
	Strain	Km (µM NO2-)	Vmax (µmol NO2-•(mg protein)-1•h-1)	Generation time (h)	Growth yield (log cell•(mmol NO2-)-1)	Reference
	Nitrobacter vulgaris Ab1	49 ± 11	164 ± 9	13	10.32	a
	Nitrobacter hamburgensis X14	544 ± 55	64 ± 1	43	9.95	a
	Nitrobacter winogradskyi "Engel"	309 ± 92	78 ± 5	26	10.26	a
	Nitrobacter sp. 311	27.6 ± 6.7	95.2 ± 7.0	N.D.	N.D.	b
	Nitrococcus mobilis 231	119.7 ± 34.0	141.0 ± 10.6	N.D.	N.D.	b
	Nitrospira defluvii A17	9 ± 3	48 ± 2	37	9.93	a
	Nitrospira sp. ND1	6 ± 1	45 ± 7	14 (74)	9.61	c
	Nitrospira moscoviensis M-1	9 ± 3	18 ± 1	32	10.55	a
	Nitrospira lenta BS10	27 ± 11	20 ± 2	37	10.4	a
	Nitrospira japonica NJ1	10 ± 2	31 ± 5	19 (39)	9.37	c
	Nitrospira sp. KM1	0.81 ± 0.19	2.46 ± 0.33	34 (65)	9.38	in this study
	Nitrospira inopinata (complete ammonia oxidizer)	449.2 ± 65.8	16.88 ± 0.21	N.D.	N.D.	d
	Nitrospira sp. Ecomares 2.1	54.0 ± 11.9	21.4 ± 1.2	N.D.	N. D.	b
	Nitrospina watsonii 347	18.7 ± 2.1	36.8 ± 2.2	N.D.	N.D.	b
	"Ca. Nitrotoga arctica" 6680	58 ± 28	26 ± 3	44	10.14	a
	"Ca. Nitrotoga sp." AM1	24.7 ± 9.8	N.D.	54	N.D.	e
	"Ca. Nitrotoga fabula" KNB	89.3 ± 3.9	27.6 ± 8.4	N.D.	N.D.	f
	Nitrolancea hollandica LbT	1000	N.D.	36	N.D.	g
	a) Nowka B., Daims H., and Spieck E. Comparison of Oxidation Kinetics of Nitrite-Oxidizing Bacteria: Nitrite Availability as a Key Factor in Niche Differentiation. Appl Environ Microbiol (2015) 81:745-53 doi: 10.1128/AEM.02734-14.
	b) Jacob J., Nowka B., Merten V., Sanders .T, Spieck E., and Dähnke K. Oxidation kinetics and inverse isotope effect of marine nitrite-oxidizing isolates. Aquatic Microb Ecol (2017) 80:289-300 doi: 10.3354/ame01859.
	c) Ushiki N., Jinno M., Fujitani H., Suenaga T., Terada A., and Tsuneda S. Nitrite oxidation kinetics of two Nitrospira strains: The quest for competition and ecological niche differentiation. J Biosci Bioeng (2017) 123:581-9 doi: S1389-1723(16)30591-6.
	d) Dimitri Kits K., Sedlacek C.J., Lebedeva E.V., Han P., Bulaev A., Pjevac P., et al. Kinetic analysis of a complete nitrifier reveals an oligotrophic lifestyle. Nature (2017) 549:269-72 doi: 10.1038/nature23679.
	e) Ishii K., Fujitani H., Soh K., Nakagawa T., Takahashi R., and Tsuneda S. Enrichment and physiological characterization of a coldadapted nitrite-oxidizing Nitrotoga sp. from an eelgrass sediment. Appl Environ Microbiol (2017) 83 doi: 10.1128/AEM.00549-17.
	f) Kitzinger K., Koch H, Lücker S., Sedlacek C.J., Herbold C., Schwarz J., et al. Characterization of the First "Candidatus Nitrotoga" Isolate Reveals Metabolic Versatility and Separate Evolution of Widespread Nitrite-Oxidizing Bacteria. MBio (2018) 9:10.1128/mBio.01186-18 doi: e01186-18.
	g) Sorokin D.Y., Lücker S., Vejmelkova D., Kostrikina N.A., Kleerebezem R., Rijpstra W.I., et al. Nitrification expanded: discovery, physiology and genomics of a nitrite-oxidizing bacterium from the phylum Chloroflexi. ISME J (2012) 6:2245-56 doi: 10.1038/ismej.2012.70.
